# Supplementary material for: Effect of Methacrylic Acid Monomer on UV-Grafted Polyethersulfone Forward Osmosis Membrane
Source: Membranes (Basel). 2023 Feb 15;13(2):232. doi: 10.3390/membranes13020232 (PMC9967052; doi:10.3390/membranes13020232)
Supplement: Supplementary file 1 [file membranes-13-00232-s001.zip]

Archive with 1 entries (1 files):
- membranes-2153773-supplementary.pdf
